# Supplementary material for: Naïve ants reach a food source quicker when encountering returning ants
Source: Sci Rep. 2025 May 16;15:17008. doi: 10.1038/s41598-025-02058-z (PMC12084366; doi:10.1038/s41598-025-02058-z)
Supplement: Supplementary file 2 — Supplementary Material 2. [file 41598_2025_2058_MOESM2_ESM.xlsx]

## Sheet: time
Variable: time						Main-exp	time	colony	experiment		Control1-exp	time	colony	experiment		Control2-exp	time	colony	experiment		Control3-exp	time	colony	experiment
Time length for reaching the feeder (sec)							21	4	A			33	4	B			13	4	C			25	6	D
							19	4	A			29	4	B			55	4	C			30	6	D
Variable: colony							9	5	A			16	4	B			22	4	C			12	5	D
Colony ID							32	5	A			14	4	B			23	4	C			11	5	D
							20	5	A			38	4	B			60	4	C			19	5	D
Variable: experiment							20	5	A			47	4	B			21	4	C			22.2	5	D
Experiment ID							33	5	A			16	1	B			10	4	C			36	5	D
							18	2	A			28	1	B			50	4	C			47	5	D
							18	2	A			8	1	B			16	4	C			40	1	D
							14	2	A			42	1	B			10	4	C			40	1	D
							8.6	2	A			17	5	B			17	5	C			25	2	D
							12	4	A			32	5	B			16	5	C			25	2	D
							10	4	A			16	5	B			23	5	C			39	2	D
							23	1	A			37	5	B			37	5	C			13	1	D
							13	1	A			23	5	B			26	5	C			12	4	D
							40	5	A			21	5	B			14	5	C			12	3	D
							19	5	A			10	5	B			20	5	C			18	5	D
							16	5	A			22	5	B			66	5	C			51	5	D
							17	5	A			16	5	B			22	5	C			23	4	D
							18.9	5	A			42	5	B			78	5	C			8	4	D
							16	5	A			41	5	B			42	5	C			20	1	D
							14	5	A			25	2	B			14	2	C			16	1	D
							24	2	A			10	4	B			16	2	C			28	7	D
							18	2	A			41	4	B			45	2	C			10	8	D
							17.5	4	A			17	4	B			14	2	C			17	8	D
							15	4	A			15	4	B			17	2	C			26	9	D
							17	5	A			14	4	B			14	2	C			15	9	D
							9	5	A			41	4	B			14	2	C			16	9	D
							13	5	A			104	4	B			45	2	C			18	9	D
							11	2	A			25	1	B			24	2	C			17	9	D
							14	2	A			24	5	B			14	2	C			18	9	D
							13	2	A			15	5	B			25	2	C			35	9	D
							9	2	A			39	5	B			39	2	C			15	10	D
							10	2	A			22	5	B			12	2	C			38	10	D
							11	4	A			10	4	B			17	2	C			11	9	D
							16	4	A			18	4	B			14	3	C			15	9	D
							8.6	1	A			16	2	B			29	3	C
							12	2	A			30	2	B			45	3	C
							14	2	A			23	2	B			40	3	C
							28	2	A			11	4	B			17	3	C
							30	5	A			8	4	B			25	3	C
							18	5	A			8	4	B			21	3	C
												15	1	B			8	3	C
												16	1	B
												20	1	B
												14	1	B
												11	2	B
												13	2	B
												12	2	B
												29	5	B

## Sheet: angular-displacement
Variable: angle						Main-exp	angle	colony	experiment		Control1-exp	angle	colony	experiment		Control2-exp	angle	colony	experiment		Control3-exp	angle	colony	experiment
mean angular displacement							22.2	4	A			24.5	4	B			21.2	4	C			26.3	6	D
for individuals (deg/0.1sec)							22.9	4	A			25	4	B			26.1	4	C			26.8	6	D
							17.9	5	A			20.5	4	B			26.2	4	C			15	5	D
Variable: colony							14	5	A			20.9	4	B			18.6	4	C			21.7	5	D
Colony ID							29	5	A			28.5	4	B			25.1	4	C			27.8	5	D
							21.5	5	A			23.6	4	B			15.3	4	C			29.6	5	D
Variable: experiment							21	5	A			20.7	1	B			14.3	4	C			26.9	5	D
Experiment ID							30.1	2	A			25.5	1	B			32.6	4	C			27	5	D
							29.9	2	A			19.3	1	B			18.1	4	C			25.3	1	D
							21.5	2	A			21.4	1	B			32.1	4	C			25.1	1	D
							20.8	2	A			21.7	5	B			20.5	5	C			30.4	2	D
							24.7	4	A			24	5	B			19.9	5	C			26	2	D
							21.4	4	A			15.4	5	B			24.3	5	C			22	2	D
							23.9	1	A			17.2	5	B			24.3	5	C			23.2	1	D
							18.4	1	A			16.5	5	B			21.9	5	C			22.8	4	D
							28.1	5	A			17.6	5	B			17.9	5	C			24.9	3	D
							27.3	5	A			15.8	5	B			23.1	5	C			23.5	5	D
							17.5	5	A			20.4	5	B			25.9	5	C			17.7	5	D
							30.4	5	A			14.3	5	B			20.4	5	C			25.3	4	D
							24.5	5	A			18.2	5	B			28	5	C			17.4	4	D
							19.6	5	A			26.2	5	B			24.6	5	C			26.3	1	D
							21.2	5	A			25.5	2	B			15.4	2	C			23.1	1	D
							26.6	2	A			15.4	4	B			26.7	2	C			24.4	7	D
							27.3	2	A			17.8	4	B			18.2	2	C			31.6	8	D
							19.8	4	A			19.7	4	B			20.2	2	C			29.9	8	D
							25.8	4	A			11.1	4	B			16.9	2	C			28.6	9	D
							22.8	5	A			22	4	B			17.8	2	C			29.5	9	D
							22.1	5	A			11.4	4	B			25	2	C			24.2	9	D
							29.7	5	A			23.7	4	B			24.5	2	C			27.9	9	D
							26.8	2	A			17.6	1	B			18.1	2	C			23.6	9	D
							20.1	2	A			18.6	5	B			23.1	2	C			24.8	9	D
							23.2	2	A			19.1	5	B			25.4	2	C			30.6	9	D
							19.3	2	A			18.9	5	B			17.3	2	C			28.4	10	D
							28.6	2	A			17.8	5	B			19.8	2	C			28.4	10	D
							28.1	4	A			17.2	4	B			16.2	2	C			31.2	9	D
							20.3	4	A			15	4	B			22	3	C			32.1	9	D
							19.2	1	A			28.9	2	B			28	3	C
							16.3	2	A			19.3	2	B			22.8	3	C
							22.9	2	A			26.1	2	B			15.3	3	C
							20.6	2	A			22.9	4	B			18.3	3	C
							21.3	5	A			19.6	4	B			23.6	3	C
							30.1	5	A			16.5	4	B			17.8	3	C
												15.4	1	B			20	3	C
												21.9	1	B
												19.7	1	B
												19.6	1	B
												19.1	2	B
												22.6	2	B
												19.7	2	B
												20.5	5	B

## Sheet: speed
Variable: speed						Main-exp	speed	colony	experiment		Control1-exp	speed	colony	experiment		Control2-exp	angle	colony	experiment		Control3-exp	speed	colony	experiment
mean travel distance per 0.1 sec							0.189	4	A			0.135	4	B			0.144	4	C			0.183	6	D
for individuals (cm/0.1sec)							0.18	4	A			0.149	4	B			0.118	4	C			0.126	6	D
							0.173	5	A			0.22	4	B			0.166	4	C			0.282	5	D
Variable: colony							0.337	5	A			0.244	4	B			0.092	4	C			0.289	5	D
Colony ID							0.148	5	A			0.167	4	B			0.172	4	C			0.198	5	D
							0.195	5	A			0.117	4	B			0.136	4	C			0.159	5	D
Variable: experiment							0.177	5	A			0.209	1	B			0.099	4	C			0.134	5	D
Experiment ID							0.117	2	A			0.147	1	B			0.207	4	C			0.129	5	D
							0.224	2	A			0.4	1	B			0.384	4	C			0.096	1	D
							0.208	2	A			0.1	1	B			0.219	4	C			0.113	1	D
							0.265	2	A			0.192	5	B			0.199	5	C			0.183	2	D
							0.349	4	A			0.16	5	B			0.165	5	C			0.152	2	D
							0.33	4	A			0.208	5	B			0.11	5	C			0.097	2	D
							0.339	1	A			0.123	5	B			0.161	5	C			0.293	1	D
							0.281	1	A			0.151	5	B			0.258	5	C			0.215	4	D
							0.184	5	A			0.325	5	B			0.192	5	C			0.078	3	D
							0.267	5	A			0.161	5	B			0.062	5	C			0.169	5	D
							0.047	5	A			0.208	5	B			0.165	5	C			0.393	5	D
							0.184	5	A			0.103	5	B			0.099	5	C			0.268	4	D
							0.198	5	A			0.116	5	B			0.11	5	C			0.275	4	D
							0.224	5	A			0.265	5	B			0.24	5	C			0.188	1	D
							0.192	5	A			0.088	2	B			0.218	2	C			0.241	1	D
							0.223	2	A			0.211	4	B			0.107	2	C			0.311	7	D
							0.258	2	A			0.186	4	B			0.24	2	C			0.126	8	D
							0.172	4	A			0.213	4	B			0.206	2	C			0.236	8	D
							0.302	4	A			0.087	4	B			0.238	2	C			0.18	9	D
							0.189	5	A			0.04	4	B			0.241	2	C			0.213	9	D
							0.196	5	A			0.142	4	B			0.113	2	C			0.221	9	D
							0.277	5	A			0.153	4	B			0.167	2	C			0.246	9	D
							0.204	2	A			0.203	1	B			0.247	2	C			0.25	9	D
							0.262	2	A			0.1	5	B			0.149	2	C			0.193	9	D
							0.268	2	A			0.239	5	B			0.101	2	C			0.386	9	D
							0.295	2	A			0.176	5	B			0.277	2	C			0.175	10	D
							0.25	2	A			0.215	5	B			0.208	2	C			0.147	10	D
							0.256	4	A			0.13	4	B			0.218	2	C			0.319	9	D
							0.359	4	A			0.157	4	B			0.139	3	C			0.231	9	D
							0.258	1	A			0.314	2	B			0.124	3	C
							0.303	2	A			0.371	2	B			0.11	3	C
							0.209	2	A			0.322	2	B			0.191	3	C
							0.324	2	A			0.206	4	B			0.136	3	C
							0.292	5	A			0.222	4	B			0.197	3	C
							0.249	5	A			0.247	4	B			0.41	3	C
												0.241	1	B			0.186	3	C
												0.293	1	B
												0.255	1	B
												0.247	1	B
												0.134	2	B
												0.205	2	B
												0.191	2	B
												0.188	5	B

## Sheet: Interaction_for_MainandControl3
Variable: time						Main-exp	time	interaction	colony		Control3-exp	time	interaction	colony
Time length for reaching the feeder (sec)							21	5	4			25	10	6
							19	2	4			30	4	6
Variable: Interaction							9	5	5			12	3	5
N of interaction on the bridge							32	18	5			11	4	5
							20	16	5			19	5	5
Variable: colony							20	10	5			22.2	6	5
Colony ID							33	7	5			36	15	5
							18	5	2			47	16	5
Variable: experiment							18	4	2			40	2	1
Experiment ID							14	9	2			40	2	1
							8.6	7	2			25	5	2
							12	2	4			25	9	2
							10	3	4			39	7	2
							23	6	1			13	8	1
							13	2	1			12	3	4
							40	2	5			12	4	3
							19	1	5			18	2	5
							16	2	5			51	2	5
							17	5	5			23	5	4
							18.9	2	5			8	3	4
							16	3	5			20	2	1
							14	5	5			16	2	1
							24	11	2			28	10	7
							18	20	2			10	3	8
							17.5	3	4			17	5	8
							15	2	4			26	5	9
							17	3	5			15	8	9
							9	1	5			16	5	9
							13	4	5			18	4	9
							11	1	2			17	7	9
							14	8	2			18	7	9
							13	1	2			35	7	9
							9	5	2			15	6	10
							10	1	2			38	6	10
							11	3	4			11	15	9
							16	9	4			15	6	9
							8.6	6	1
							12	1	2
							14	2	2
							28	1	2
							30	4	5
							18	1	5

## Sheet: time_including_non-reaching
						Main-exp	time	colony	experiment		Control3-exp	time	colony	experiment
The data for the gray highlights represents							21	4	A			25	6	D
the normalized destination arrival time calculated							26.3	4	A			30	6	D
from the distance and time taken by the ants							19	4	A			12	5	D
that did not reach the feeder.							9	5	A			11	5	D
							32	5	A			19	5	D
In the control experiment 1 and 2,							20	5	A			22.2	5	D
there were no individuals excluded.							20	5	A			36	5	D
							33	5	A			47	5	D
							18	2	A			40	1	D
							23.3	2	A			40	1	D
							18	2	A			25	2	D
							14	2	A			25	2	D
							8.6	2	A			39	2	D
							12	4	A			13	1	D
							10	4	A			12	4	D
							12.9	1	A			12	3	D
							23	1	A			18	5	D
							13	1	A			51	5	D
							40	5	A			23	4	D
							19	5	A			8	4	D
							16	5	A			20	1	D
							17	5	A			16	1	D
							18.9	5	A			28	7	D
							16	5	A			10	8	D
							14	5	A			40	8	D
							24	2	A			17	8	D
							10	2	A			26	9	D
							18	2	A			15	9	D
							17.5	4	A			16	9	D
							15	4	A			18	9	D
							17	5	A			17	9	D
							9	5	A			18	9	D
							13	5	A			6.7	9	D
							11	2	A			35	9	D
							14	2	A			15	10	D
							13	2	A			38	10	D
							9	2	A			11	9	D
							10	2	A			15	9	D
							11	4	A
							16	4	A
							8.6	1	A
							12	2	A
							14	2	A
							28	2	A
							30	5	A
							18	5	A
